# Supplementary material for: Screen Printed Copper and Tantalum Modified Potassium Sodium Niobate Thick Films on Platinized Alumina Substrates
Source: Materials (Basel). 2021 Nov 24;14(23):7137. doi: 10.3390/ma14237137 (PMC8658548; doi:10.3390/ma14237137)
Supplement: Supplementary file 1 [file materials-14-07137-s001.zip]

Archive with 1 entries (1 files):
- materials-1457835-The newest version of supplementary material.pdf
